# Supplementary material for: Bisnorgammacerane traces predatory pressure and the persistent rise of algal ecosystems after Snowball Earth
Source: Nat Commun. 2019 Jan 29;10:476. doi: 10.1038/s41467-019-08306-x (PMC6351664; doi:10.1038/s41467-019-08306-x)
Supplement: Supplementary file 4 — Supplementary Data 1 [file 41467_2019_8306_MOESM4_ESM.xlsx]

## Sheet: Sheet1
Geological Unit	Location	Geological Period	(#)	Source	Environment	BNG present	BNG ratio (BNG/(Gam + BNG)	Gammacerane ratio (Gam/(17α21β-C30 + Gam))	Paleolatitude during deposition	Sample Repository
Carbon Canyon Mb.	Nankoweap Butte, USA	Upper Tonian	22	Rock	Restricted Marine	no		n.a.		Hallmann Lab, MPI-BGC, Bremen, Germany
Awatubi Mb.	Nankoweap Butte, USA	Upper Tonian	9	Rock	Restricted Marine	yes	1	0.32 ±0.18	18°S	Hallmann Lab, MPI-BGC, Bremen, Germany
Walcott Mb.	Nankoweap Butte, USA	Upper Tonian	21	Rock	Marine	no		0.36 ±0.31		Hallmann Lab, MPI-BGC, Bremen, Germany
Visingsö Fm.	Lake Vattern Basin, Sweden	Upper Tonian	11	Rock	Marine	no		0.03 ±0.02		Hallmann Lab, MPI-BGC, Bremen, Germany
Minyar Fm.	Karatau Group, Western southern Urals, Russia	Upper Tonian	12	Rock	Marine	no		n.a.		Hallmann Lab, MPI-BGC, Bremen, Germany
Ungoolya Fm.	Empress-1 well, Australia	Upper Tonian	8	Rock	Restricted Marine	no		< 0.01		Hallmann Lab, MPI-BGC, Bremen, Germany
Mirassol d’Oeste Fm.	Terconi Quarry, Araras Group, Brazil	Lower Ediacaran	8	Rock	Marine	yes	1	n.a.	22°S	Hallmann Lab, MPI-BGC, Bremen, Germany
Guia Fm.	Terconi Quarry, Araras Group, Brazil	Lower Ediacaran	3	Rock	Marine	yes	1	n.a.	22°S	Hallmann Lab, MPI-BGC, Bremen, Germany
Taseeva Group	Western Siberian Craton, Russia	Middle Ediacaran	20	Rock	Marine	no		n.a		Hallmann Lab, MPI-BGC, Bremen, Germany
Shuram Fm.	South Oman Salt Basin, Oman	Upper Ediacaran	1	Oil	Restricted Marine	no		0.17		Microbiology and Biogeochemistry Department - Royal NIOZ, Texel, The Netherlands
Athel Fm.	South Oman Salt Basin, Oman	Ediacaran/Cambrian	1	Oil	Restricted Marine	yes	0.37	0.19	21°N	Microbiology and Biogeochemistry Department - Royal NIOZ, Texel, The Netherlands
Dhahaban Fm.	South Oman Salt Basin, Oman	Lower Cambrian	1	Oil	Restricted Marine	yes	0.29	0.2	20°N	Microbiology and Biogeochemistry Department - Royal NIOZ, Texel, The Netherlands
Soltanieh Fm.	Elburz Mountain Range, Iran	Ediacaran/Cambrian	2	Rock	Marine	no		0.05		Microbiology and Biogeochemistry Department - Royal NIOZ, Texel, The Netherlands
Usolye Fm.	Kulindinski-1 well, Siberian craton, Russia	Middle Cambrian	6	Rock	Restricted Marine	yes	0.65 ±0.05	0.07 ±0.01	14°S	Hallmann Lab, MPI-BGC, Bremen, Germany
Proprietary	North America	Ordovician	3	Oil	Marine	no		0.07 ±0.02		Shell Global Solutions B.V., Amsterdam, The Netherlands
Variku Fm.	Ristikula-174 core, East European craton, Estonia	Ordovician	11	Rock	Marine	no		n.a.		Microbiology and Biogeochemistry Department - Royal NIOZ, Texel, The Netherlands
Proprietary	North Africa	Lower Silurian	1	Oil	Marine	no		0.15		Shell Global Solutions B.V., Amsterdam, The Netherlands
Proprietary	Middle East	Lower Silurian	1	Oil	Marine	no		0.15		Shell Global Solutions B.V., Amsterdam, The Netherlands
Proprietary	Southern Europe	Silurian	1	Oil	Marine	no		0.04		Shell Global Solutions B.V., Amsterdam, The Netherlands
Proprietary	North Africa	Silurian	1	Oil	Marine	no		0.04		Shell Global Solutions B.V., Amsterdam, The Netherlands
Proprietary	South America	Devonian	1	Oil	Unassigned	no		n.a.		Shell Global Solutions B.V., Amsterdam, The Netherlands
Proprietary	Northern North America	Devonian	1	Oil	Marine	no		0.11		Shell Global Solutions B.V., Amsterdam, The Netherlands
Zadonsk Horizon	Pripyat River Basin, Belarus	Devonian	8	Oil	Marine	no		0.27 ±0.10		Microbiology and Biogeochemistry Department - Royal NIOZ, Texel, The Netherlands
Proprietary	Northern North America	Upper Devonian	1	Oil	Marine	no		0.06		Shell Global Solutions B.V., Amsterdam, The Netherlands
Proprietary	Western Africa	Upper Devonian	1	Oil	Marine	no		0.04		Shell Global Solutions B.V., Amsterdam, The Netherlands
Domanik Fm.	South Uralian Basin, Russia	Upper Devonian	1	Rock	Terrigenous	yes	0.21	n.a.	2°S	Hallmann Lab, MPI-BGC, Bremen, Germany
Reservoir Mb.	Bathgate, Petershill Fm., Scotland	Lower Carboniferous	11	Rock	Restricted Marine	yes	0.82 ±0.05	0.12	5°S	Hallmann Lab, MPI-BGC, Bremen, Germany
Silvermine Mb.	Bathgate, Petershill Fm., Scotland	Lower Carboniferous	5	Rock	Marine	no		n.a.		Hallmann Lab, MPI-BGC, Bremen, Germany
Proprietary	Western Europe	Upper Carboniferous	1	Oil	Marine	no		0.07		Shell Global Solutions B.V., Amsterdam, The Netherlands
Proprietary	Western Europe	Upper Carboniferous	1	Oil	Lacustrine	no		0.06		Shell Global Solutions B.V., Amsterdam, The Netherlands
Zechstein	North East German Basin, Germany	Upper Permian	1	Oil	Restricted Marine	yes	0.09	0.14	23°S	Microbiology and Biogeochemistry Department - Royal NIOZ, Texel, The Netherlands
Zechstein	North East German Basin, Germany	Upper Permian	1	Oil	Restricted Marine	yes	0.15	0.18	23°S	Microbiology and Biogeochemistry Department - Royal NIOZ, Texel, The Netherlands
Proprietary	Western Europe	Upper Permian	1	Oil	Lacustrine	no		0.28		Shell Global Solutions B.V., Amsterdam, The Netherlands
Proprietary	South America	Upper Permian	1	Oil	Marine	no		0.06		Shell Global Solutions B.V., Amsterdam, The Netherlands
Proprietary	Australasia	Upper Permian	1	Oil	Fluviodeltaic	no		0.06		Shell Global Solutions B.V., Amsterdam, The Netherlands
Proprietary	North America	Middle Triassic	1	Oil	Fluviodeltaic	yes	0.85	0.38	30°N	Shell Global Solutions B.V., Amsterdam, The Netherlands
Proprietary	Western Europe	Upper Triassic	1	Oil	Marine	no		0.08		Shell Global Solutions B.V., Amsterdam, The Netherlands
Proprietary	Western Europe	Lower Jurassic	3	Oil	Marine	no		0.07 ±0.02		Shell Global Solutions B.V., Amsterdam, The Netherlands
Proprietary	Southern Europe	Lower Jurassic	1	Oil	Marine	no		0.12		Shell Global Solutions B.V., Amsterdam, The Netherlands
Proprietary	North Africa	Middle Jurassic	1	Oil	Fluviodeltaic	no		0.17		Shell Global Solutions B.V., Amsterdam, The Netherlands
Proprietary	Western Europe	Upper Jurassic	15	Oil	Marine	no		0.05 ±0.02		Shell Global Solutions B.V., Amsterdam, The Netherlands
Proprietary	Northern North America	Upper Jurassic	1	Oil	Lacustrine	no		0.33		Shell Global Solutions B.V., Amsterdam, The Netherlands
Proprietary	Middle East	Upper Jurassic	2	Oil	Marine	no		0.04		Shell Global Solutions B.V., Amsterdam, The Netherlands
Proprietary	Middle East	Lower Cretaceous	2	Oil	Marine	no		0.05 ±0.03		Shell Global Solutions B.V., Amsterdam, The Netherlands
Proprietary	Southeast Atlantic	Lower Cretaceous	2	Oil	Lacustrine	yes	0.33	0.33	10°S	Shell Global Solutions B.V., Amsterdam, The Netherlands
Proprietary	Southeast Atlantic	Lower Cretaceous	2	Oil	Lacustrine	yes	0.21	0.16	10°S	Shell Global Solutions B.V., Amsterdam, The Netherlands
Proprietary	South America	Lower Cretaceous	2	Oil	Marine	no		0.08 ±0.02		Shell Global Solutions B.V., Amsterdam, The Netherlands
Proprietary	Western Europe	Lower Cretaceous	1	Oil	Hypersaline	no		0.11		Shell Global Solutions B.V., Amsterdam, The Netherlands
Proprietary	Western Europe	Lower Cretaceous	1	Oil	Unassigned	no		0.06		Shell Global Solutions B.V., Amsterdam, The Netherlands
Proprietary	Southwest Atlantic	Middle Cretaceous	1	Oil	Restricted Marine	yes	0.49	0.18	0°N	Shell Global Solutions B.V., Amsterdam, The Netherlands
Livello Bonarelli	Gubbio-4 core, Italy	Middle Cretaceous	9	Rock	Marine	no		0.16		Microbiology and Biogeochemistry Department - Royal NIOZ, Texel, The Netherlands
ODP-site 1049 C	ODP-1049C, North Atlantic	Middle Cretaceous	2	Rock	Marine	no		0.17		Microbiology and Biogeochemistry Department - Royal NIOZ, Texel, The Netherlands
Proprietary	South America	Upper Cretaceous	2	Oil	Marine	yes	0.79	0.24	18°S	Shell Global Solutions B.V., Amsterdam, The Netherlands
Proprietary	South America	Upper Cretaceous	2	Oil	Marine	yes	0.34	0.12	18°S	Shell Global Solutions B.V., Amsterdam, The Netherlands
Proprietary	North America	Upper Cretaceous	5	Oil	Fluviodeltaic	no		0.17 ±0.05		Shell Global Solutions B.V., Amsterdam, The Netherlands
Proprietary	Western Africa	Upper Cretaceous	2	Oil	Marine	no		0.05 ±0.01		Shell Global Solutions B.V., Amsterdam, The Netherlands
Proprietary	North Africa	Upper Cretaceous	1	Oil	Lacustrine	no		0.05 ±0.01		Shell Global Solutions B.V., Amsterdam, The Netherlands
Proprietary	Australasia	Upper Cretaceous	1	Oil	Lacustrine	no		0.03		Shell Global Solutions B.V., Amsterdam, The Netherlands
Proprietary	Middle East	Upper Cretaceous	1	Oil	Marine	no		0.07		Shell Global Solutions B.V., Amsterdam, The Netherlands
Proprietary	Northern South America	Upper Cretaceous	2	Oil	Marine	no		0.09 ±0.02		Shell Global Solutions B.V., Amsterdam, The Netherlands
Pucisca Fm.	Brac Group, Croatia	Upper Cretaceous	3	Rock	Marine	no		0.03		Microbiology and Biogeochemistry Department - Royal NIOZ, Texel, The Netherlands
Proprietary	Central Asia	Lower Paleogene	2	Oil	Fluviodeltaic	no		0.05		Shell Global Solutions B.V., Amsterdam, The Netherlands
Proprietary	Central Asia	Lower Paleogene	2	Oil	Lacustrine	no		0.01		Shell Global Solutions B.V., Amsterdam, The Netherlands
Proprietary	Australasia	Middle Paleogene	1	Oil	Marine	yes	0.66	0.11	22°N	Shell Global Solutions B.V., Amsterdam, The Netherlands
Proprietary	Australasia	Middle Paleogene	2	Oil	Fluviodeltaic	no		0.02 ±0.01		Shell Global Solutions B.V., Amsterdam, The Netherlands
Green River Fm.	Greater Green River Basin, USA	Middle Paleogene	1	Oil	Terrigenous	no		0.36		Microbiology and Biogeochemistry Department - Royal NIOZ, Texel, The Netherlands
Proprietary	Eastern Asia	Upper Paleogene	1	Oil	Marine	no		n.a.		Shell Global Solutions B.V., Amsterdam, The Netherlands
Proprietary	Eastern Asia	Upper Paleogene	1	Oil	Lacustrine	no		0.07		Shell Global Solutions B.V., Amsterdam, The Netherlands
Proprietary	Western Europe	Upper Paleogene	2	Oil	Marine	no		0.06 ±0.01		Shell Global Solutions B.V., Amsterdam, The Netherlands
Proprietary	North America	Upper Paleogene	2	Oil	Lacustrine	no		0.04		Shell Global Solutions B.V., Amsterdam, The Netherlands
Proprietary	North America	Middle Neogene	2	Oil	Marine	no		0.14 ±0.01		Shell Global Solutions B.V., Amsterdam, The Netherlands
Proprietary	Southern Europe	Middle Neogene	1	Oil	Marine	no		0.05		Shell Global Solutions B.V., Amsterdam, The Netherlands
Proprietary	North America	Unassigned	5	Oil	Lacustrine	no		0.51 ±0.12		Shell Global Solutions B.V., Amsterdam, The Netherlands
Proprietary	Western Europe	Unassigned	2	Oil	Fluviodeltaic	no		0.27		Shell Global Solutions B.V., Amsterdam, The Netherlands
Proprietary	Western Europe	Unassigned	2	Oil	Marine	no		0.13		Shell Global Solutions B.V., Amsterdam, The Netherlands
